# Supplementary material for: Probiotic-Loaded Bacterial Cellulose as an Alternative to Combat Carbapenem-Resistant Bacterial Infections
Source: Antibiotics (Basel). 2024 Oct 25;13(11):1003. doi: 10.3390/antibiotics13111003 (PMC11591192; doi:10.3390/antibiotics13111003)
Supplement: Supplementary file 1 [file antibiotics-13-01003-s001.zip]

Archive with 1 entries (1 files):
- antibiotics-3243009-supplementary.pdf
